# Supplementary material for: Climate change will redefine taxonomic, functional, and phylogenetic diversity of Odonata in space and time
Source: NPJ Biodivers. 2022 Nov 17;1:1. doi: 10.1038/s44185-022-00001-3 (PMC11290607; doi:10.1038/s44185-022-00001-3)
Supplement: Supplementary file 5 — Supplementary material 5 [file 44185_2022_1_MOESM5_ESM.xlsx]

## Sheet: Odonata
Supplementary Material 5
	Phylogenetic signal	P-value	Variable	Scenario	Time period
k	0.0191431	0.792	Relative area change	MIROC	2050
λ	6.6107e-05	1	Relative area change	MIROC	2050
k	0.0286836	0.556	Altitude difference	MIROC	2050
λ	6.6107e-05	1	Altitude difference	MIROC	2050
k	0.0667043	0.166	Centroid difference	MIROC	2050
λ	0.726286	0.00271215	Centroid difference	MIROC	2050
k	0.0159001	0.847	Relative area change	MIROC	2070
λ	6.6107e-05	1	Relative area change	MIROC	2070
k	0.0253216	0.631	Altitude difference	MIROC	2070
λ	6.6107e-05	1	Altitude difference	MIROC	2070
k	0.0512867	0.261	Centroid difference	MIROC	2070
λ	0.473687	0.17583	Centroid difference	MIROC	2070
k	0.0143901	0.872	Relative area change	NOR	2050
λ	6.6107e-05	1	Relative area change	NOR	2050
k	0.0437657	0.292	Altitude difference	NOR	2050
λ	7.16472e-05	1	Altitude difference	NOR	2050
k	0.0458148	0.227	Centroid difference	NOR	2050
λ	6.6107e-05	1	Centroid difference	NOR	2050
k	0.0492756	0.24	Relative area change	NOR	2070
λ	6.6107e-05	1	Relative area change	NOR	2070
k	0.0226003	0.704	Altitude difference	NOR	2070
λ	6.6107e-05	1	Altitude difference	NOR	2070
k	0.0828759	0.041	Centroid difference	NOR	2070
λ	0.484366	0.144246	Centroid difference	NOR	2070
k	0.0116679	0.91	Relative area change	BCC	2050
λ	6.6107e-05	1	Relative area change	BCC	2050
k	0.0150527	0.869	Altitude difference	BCC	2050
λ	0.0566473	0.34694	Altitude difference	BCC	2050
k	0.0438503	0.244	Centroid difference	BCC	2050
λ	6.6107e-05	1	Centroid difference	BCC	2050
k	0.0174754	0.842	Relative area change	BCC	2070
λ	6.6107e-05	1	Relative area change	BCC	2070
k	0.0383123	0.357	Altitude difference	BCC	2070
λ	6.6107e-05	1	Altitude difference	BCC	2070
k	0.0420006	0.252	Centroid difference	BCC	2070
λ	6.6107e-05	1	Centroid difference	BCC	2070

## Sheet: Anisoptera
	Phylogenetic signal	P-value	Variable	Scenario	Time period
k	0.0922713	0.704	Relative area change	MIROC	2050
λ	6.6107e-05	1	Relative area change	MIROC	2050
k	0.0671217	0.852	Altitude difference	MIROC	2050
λ	6.6107e-05	1	Altitude difference	MIROC	2050
k	0.130555	0.323	Centroid difference	MIROC	2050
λ	0.201877	0.0522982	Centroid difference	MIROC	2050
k	0.0940765	0.686	Relative area change	MIROC	2070
λ	6.6107e-05	1	Relative area change	MIROC	2070
k	0.0916392	0.662	Altitude difference	MIROC	2070
λ	6.6107e-05	1	Altitude difference	MIROC	2070
k	0.166663	0.122	Centroid difference	MIROC	2070
λ	0.122674	0.0828886	Centroid difference	MIROC	2070
k	0.128197	0.427	Relative area change	NOR	2050
λ	6.6107e-05	1	Relative area change	NOR	2050
k	0.0732442	0.812	Altitude difference	NOR	2050
λ	6.6107e-05	1	Altitude difference	NOR	2050
k	0.0809376	0.765	Centroid difference	NOR	2050
λ	6.6107e-05	1	Centroid difference	NOR	2050
k	0.0792138	0.747	Relative area change	NOR	2070
λ	6.6107e-05	1	Relative area change	NOR	2070
k	0.0609499	0.89	Altitude difference	NOR	2070
λ	6.6107e-05	1	Altitude difference	NOR	2070
k	0.0661744	0.0661744	Centroid difference	NOR	2070
λ	6.6107e-05	1	Centroid difference	NOR	2070
k	0.149171	0.313	Relative area change	BCC	2050
λ	6.6107e-05	1	Relative area change	BCC	2050
k	0.071484	0.834	Altitude difference	BCC	2050
λ	6.6107e-05	1	Altitude difference	BCC	2050
k	0.177684	0.088	Centroid difference	BCC	2050
λ	6.6107e-05	1	Centroid difference	BCC	2050
k	0.110472	0.514	Relative area change	BCC	2070
λ	6.6107e-05	1	Relative area change	BCC	2070
k	0.0660082	0.872	Altitude difference	BCC	2070
λ	6.6107e-05	1	Altitude difference	BCC	2070
k	0.153683	0.15	Centroid difference	BCC	2070
λ	0.186897	0.485169	Centroid difference	BCC	2070

## Sheet: Zygoptera
	Phylogenetic signal	P-value	Variable	Scenario	Time period
k	0.0472237	0.153	Relative area change	MIROC	2050
λ	6.6107e-05	1	Relative area change	MIROC	2050
k	0.0159302	0.513	Altitude difference	MIROC	2050
λ	6.6107e-05	1	Altitude difference	MIROC	2050
k	0.0313513	0.298	Centroid difference	MIROC	2050
λ	6.6107e-05	1	Centroid difference	MIROC	2050
k	0.0161113	0.589	Relative area change	MIROC	2070
λ	0.00454555	0.976015	Relative area change	MIROC	2070
k	0.00975404	0.764	Altitude difference	MIROC	2070
λ	6.6107e-05	1	Altitude difference	MIROC	2070
k	0.0283156	0.323	Centroid difference	MIROC	2070
λ	6.6107e-05	1	Centroid difference	MIROC	2070
k	0.0318507	0.224	Relative area change	NOR	2050
λ	6.6107e-05	1	Relative area change	NOR	2050
k	0.0580104	0.071	Altitude difference	NOR	2050
λ	6.6107e-05	1	Altitude difference	NOR	2050
k	0.0320401	0.174	Centroid difference	NOR	2050
λ	6.6107e-05	1	Centroid difference	NOR	2050
k	0.084241	0.053	Relative area change	NOR	2070
λ	6.6107e-05	1	Relative area change	NOR	2070
k	0.043925	0.114	Altitude difference	NOR	2070
λ	6.6107e-05	1	Altitude difference	NOR	2070
k	0.0216209	0.38	Centroid difference	NOR	2070
λ	0.125154	0.666684	Centroid difference	NOR	2070
k	0.0785775	0.049	Relative area change	BCC	2050
λ	6.6107e-05	1	Relative area change	BCC	2050
k	0.0195921	0.483	Altitude difference	BCC	2050
λ	6.6107e-05	1	Altitude difference	BCC	2050
k	0.0208709	0.413	Centroid difference	BCC	2050
λ	6.6107e-05	1	Centroid difference	BCC	2050
k	0.101354	0.051	Relative area change	BCC	2070
λ	6.6107e-05	1	Relative area change	BCC	2070
k	0.0151571	0.549	Altitude difference	BCC	2070
λ	6.6107e-05	1	Altitude difference	BCC	2070
k	0.033609	0.147	Centroid difference	BCC	2070
λ	6.6107e-05	1	Centroid difference	BCC	2070
