# Supplementary material for: Climate change will redefine taxonomic, functional, and phylogenetic diversity of Odonata in space and time
Source: NPJ Biodivers. 2022 Nov 17;1:1. doi: 10.1038/s44185-022-00001-3 (PMC11290607; doi:10.1038/s44185-022-00001-3)
Supplement: Supplementary file 7 — Supplementary material 7 [file 44185_2022_1_MOESM7_ESM.xlsx]

## Sheet: Odonata
Supplementary Material 7
	Estimate	Std. Error	t value	Pr(>|t|)	response_variable	scenario	period
(Intercept)	52.7722	29.8559	1.76756	0.0801843	Altitude difference	BCC	2050
Body length	-0.251381	0.337522	-0.744783	0.45815	Altitude difference	BCC	2050
Flight Season	-3.83296	3.25627	-1.1771	0.241949	Altitude difference	BCC	2050
Habitat Lentic	16.5268	17.9474	0.920847	0.359347	Altitude difference	BCC	2050
Habitat Lotic	15.6331	19.7289	0.792399	0.430004	Altitude difference	BCC	2050
(Intercept)	44.4016	35.5227	1.24995	0.214236	Altitude difference	BCC	2070
Body length	-0.24963	0.395855	-0.630609	0.529734	Altitude difference	BCC	2070
Flight Season	-5.40921	3.7247	-1.45226	0.149561	Altitude difference	BCC	2070
Habitat Lentic	35.8508	22.2798	1.60912	0.110743	Altitude difference	BCC	2070
Habitat Lotic	21.6076	23.8802	0.904834	0.367728	Altitude difference	BCC	2070
(Intercept)	59.9841	36.8737	1.62674	0.106939	Altitude difference	MIROC	2050
Body length	-0.133978	0.421171	-0.318108	0.751066	Altitude difference	MIROC	2050
Flight Season	-0.575396	3.8574	-0.149167	0.881722	Altitude difference	MIROC	2050
Habitat Lentic	15.7935	23.0633	0.684792	0.49506	Altitude difference	MIROC	2050
Habitat Lotic	-1.22854	24.5189	-0.0501058	0.960138	Altitude difference	MIROC	2050
(Intercept)	94.7581	39.7219	2.38554	0.0189375	Altitude difference	MIROC	2070
Body length	-0.531579	0.447164	-1.18878	0.237342	Altitude difference	MIROC	2070
Flight Season	-4.18648	4.30058	-0.97347	0.332668	Altitude difference	MIROC	2070
Habitat Lentic	26.2822	24.1051	1.09032	0.278194	Altitude difference	MIROC	2070
Habitat Lotic	5.62889	26.3554	0.213576	0.831313	Altitude difference	MIROC	2070
(Intercept)	65.084	29.4498	2.20999	0.0293859	Altitude difference	NOR	2050
Body length	-0.132636	0.3297	-0.402294	0.688326	Altitude difference	NOR	2050
Flight Season	-5.0234	3.1162	-1.61203	0.110108	Altitude difference	NOR	2050
Habitat Lentic	20.7553	18.3027	1.134	0.259506	Altitude difference	NOR	2050
Habitat Lotic	-10.5972	19.7092	-0.537676	0.591995	Altitude difference	NOR	2050
(Intercept)	83.136	31.8594	2.60946	0.0104601	Altitude difference	NOR	2070
Body length	-0.215289	0.356871	-0.603269	0.547696	Altitude difference	NOR	2070
Flight Season	-3.36352	3.41044	-0.986243	0.326394	Altitude difference	NOR	2070
Habitat Lentic	9.98413	19.5868	0.509737	0.611359	Altitude difference	NOR	2070
Habitat Lotic	-22.8861	21.2536	-1.07681	0.284156	Altitude difference	NOR	2070
(Intercept)	205704	63139.9	3.2579	0.00153822	Centroid difference	BCC	2050
Body length	9.91795	708.077	0.0140069	0.988853	Centroid difference	BCC	2050
Flight Season	-4810.78	6751.23	-0.712578	0.477783	Centroid difference	BCC	2050
Habitat Lentic	-10220.8	38820.6	-0.263283	0.79288	Centroid difference	BCC	2050
Habitat Lotic	-25089.5	42075.3	-0.596299	0.552337	Centroid difference	BCC	2050
(Intercept)	231221	70820.3	3.2649	0.00150893	Centroid difference	BCC	2070
Body length	-944.904	786.17	-1.20191	0.232295	Centroid difference	BCC	2070
Flight Season	6099.2	7495.49	0.813716	0.417781	Centroid difference	BCC	2070
Habitat Lentic	-19964.5	45627.1	-0.437559	0.662669	Centroid difference	BCC	2070
Habitat Lotic	-31057.7	48852.8	-0.63574	0.526428	Centroid difference	BCC	2070
(Intercept)	207229	52990.2	3.9107	0.000168744	Centroid difference	MIROC	2050
Body length	-1828.05	606.952	-3.01186	0.00329576	Centroid difference	MIROC	2050
Flight Season	2777.49	5808.9	0.478143	0.633602	Centroid difference	MIROC	2050
Habitat Lentic	12534.6	31484.4	0.398122	0.691397	Centroid difference	MIROC	2050
Habitat Lotic	17994.4	34691.4	0.518699	0.605128	Centroid difference	MIROC	2050
(Intercept)	253528	63388.1	3.99961	0.000122426	Centroid difference	MIROC	2070
Body length	-1767.58	709.516	-2.49124	0.0143925	Centroid difference	MIROC	2070
Flight Season	1037.69	6738.34	0.153998	0.877925	Centroid difference	MIROC	2070
Habitat Lentic	7731.65	39206.2	0.197205	0.844072	Centroid difference	MIROC	2070
Habitat Lotic	8406.53	42340.7	0.198545	0.843026	Centroid difference	MIROC	2070
(Intercept)	187850	52539.1	3.57544	0.000542603	Centroid difference	NOR	2050
Body length	-705.24	606.757	-1.16231	0.247904	Centroid difference	NOR	2050
Flight Season	-2905.72	5810.67	-0.500066	0.618138	Centroid difference	NOR	2050
Habitat Lentic	28460.6	30813.6	0.923635	0.357922	Centroid difference	NOR	2050
Habitat Lotic	6928.82	34156.3	0.202856	0.839664	Centroid difference	NOR	2050
(Intercept)	152772	53058.3	2.87933	0.00488427	Centroid difference	NOR	2070
Body length	-1001.89	596.023	-1.68096	0.0959223	Centroid difference	NOR	2070
Flight Season	-1356.3	5697.74	-0.238042	0.81234	Centroid difference	NOR	2070
Habitat Lentic	50196.6	32470.6	1.54591	0.125318	Centroid difference	NOR	2070
Habitat Lotic	49516.2	35289.9	1.40313	0.163708	Centroid difference	NOR	2070
(Intercept)	1.53255	0.284672	5.38358	4.99965e-07	Relative area change	BCC	2050
Body length	0.000259301	0.00339078	0.0764723	0.939199	Relative area change	BCC	2050
Flight Season	-0.060584	0.0320753	-1.88881	0.0618746	Relative area change	BCC	2050
Habitat Lentic	0.273962	0.155219	1.765	0.0806783	Relative area change	BCC	2050
Habitat Lotic	0.224047	0.179651	1.24713	0.215323	Relative area change	BCC	2050
(Intercept)	1.87164	0.321243	5.82624	7.22925e-08	Relative area change	BCC	2070
Body length	0.00159414	0.00359034	0.444008	0.658016	Relative area change	BCC	2070
Flight Season	-0.130506	0.0365823	-3.56746	0.000559723	Relative area change	BCC	2070
Habitat Lentic	0.283828	0.18773	1.5119	0.133778	Relative area change	BCC	2070
Habitat Lotic	0.221663	0.207374	1.0689	0.287738	Relative area change	BCC	2070
(Intercept)	1.2452	0.337996	3.68406	0.000374421	Relative area change	MIROC	2050
Body length	0.00813323	0.00379381	2.14382	0.0344968	Relative area change	MIROC	2050
Flight Season	-0.0631417	0.0362239	-1.7431	0.0844216	Relative area change	MIROC	2050
Habitat Lentic	0.263323	0.207059	1.27173	0.206449	Relative area change	MIROC	2050
Habitat Lotic	0.028181	0.22588	0.124761	0.900966	Relative area change	MIROC	2050
(Intercept)	1.43243	0.390217	3.67085	0.000391852	Relative area change	MIROC	2070
Body length	0.00275127	0.00439671	0.625756	0.532915	Relative area change	MIROC	2070
Flight Season	-0.0687208	0.0421839	-1.62908	0.106475	Relative area change	MIROC	2070
Habitat Lentic	0.385807	0.236613	1.63054	0.106164	Relative area change	MIROC	2070
Habitat Lotic	0.354964	0.259729	1.36667	0.174825	Relative area change	MIROC	2070
(Intercept)	1.67192	0.251464	6.64873	1.63315e-09	Relative area change	NOR	2050
Body length	0.00223091	0.00292457	0.762815	0.447388	Relative area change	NOR	2050
Flight Season	-0.0984925	0.0281658	-3.49688	0.000706378	Relative area change	NOR	2050
Habitat Lentic	0.207134	0.144185	1.43658	0.15399	Relative area change	NOR	2050
Habitat Lotic	0.235215	0.162559	1.44695	0.151071	Relative area change	NOR	2050
(Intercept)	1.46378	0.236974	6.17697	1.52975e-08	Relative area change	NOR	2070
Body length	-0.000990478	0.00273678	-0.361914	0.718203	Relative area change	NOR	2070
Flight Season	-0.0483621	0.0259869	-1.86101	0.0657708	Relative area change	NOR	2070
Habitat Lentic	0.245746	0.138432	1.77522	0.0789989	Relative area change	NOR	2070
Habitat Lotic	0.260118	0.154209	1.68678	0.0948585	Relative area change	NOR	2070

## Sheet: Anisoptera
	Estimate	Std. Error	t value	Pr(>|t|)	response_variable	scenario	period
(Intercept)	1.44699	0.424741	3.4068	0.001169	Relative area change	MIROC	2050
Body length	0.0064871	0.0050434	1.2863	0.203212	Relative area change	MIROC	2050
Flight Season	-0.0963279	0.0500713	-1.9238	0.059047	Relative area change	MIROC	2050
Habitat Lentic	0.316192	0.223654	1.4138	0.162517	Relative area change	MIROC	2050
Habitat Lotic	0.159311	0.263678	0.6042	0.547959	Relative area change	MIROC	2050
(Intercept)	48.4618	47.3237	1.02405	0.30979	Altitude difference	MIROC	2050
Body length	-0.618208	0.52453	-1.17859	0.243063	Altitude difference	MIROC	2050
Flight Season	2.74303	5.29038	0.518493	0.60596	Altitude difference	MIROC	2050
Habitat Lentic	34.7784	27.4065	1.26898	0.20919	Altitude difference	MIROC	2050
Habitat Lotic	40.5893	30.0066	1.35268	0.181072	Altitude difference	MIROC	2050
(Intercept)	188195	46717.9	4.02834	0.000158061	Centroid difference	MIROC	2050
Body length	-1756.44	524.659	-3.34777	0.00139974	Centroid difference	MIROC	2050
Flight Season	7513.87	5284.57	1.42185	0.160163	Centroid difference	MIROC	2050
Habitat Lentic	3969.2	26593.3	0.149255	0.881845	Centroid difference	MIROC	2050
Habitat Lotic	9114.94	29546.8	0.308492	0.758759	Centroid difference	MIROC	2050
(Intercept)	1.54026	0.484052	3.18201	0.00230138	Relative area change	MIROC	2070
Body length	0.000724866	0.00559348	0.129591	0.897316	Relative area change	MIROC	2070
Flight Season	-0.0749005	0.0567716	-1.31933	0.19199	Relative area change	MIROC	2070
Habitat Lentic	0.443804	0.261425	1.69763	0.0946736	Relative area change	MIROC	2070
Habitat Lotic	0.458306	0.308122	1.48742	0.142055	Relative area change	MIROC	2070
(Intercept)	92.2033	48.9818	1.8824	0.0644762	Altitude difference	MIROC	2070
Body length	-0.871634	0.587814	-1.48284	0.143183	Altitude difference	MIROC	2070
Flight Season	-3.35188	5.76766	-0.581151	0.563245	Altitude difference	MIROC	2070
Habitat Lentic	41.7882	25.4956	1.63903	0.106271	Altitude difference	MIROC	2070
Habitat Lotic	37.1618	29.8514	1.24489	0.217856	Altitude difference	MIROC	2070
(Intercept)	206961	61087.2	3.38796	0.00123813	Centroid difference	MIROC	2070
Body length	-1345.23	690.019	-1.94955	0.0558306	Centroid difference	MIROC	2070
Flight Season	5664.85	6967.08	0.813088	0.41933	Centroid difference	MIROC	2070
Habitat Lentic	10437	34422.9	0.303201	0.762769	Centroid difference	MIROC	2070
Habitat Lotic	2536.12	38615.3	0.0656765	0.94785	Centroid difference	MIROC	2070
(Intercept)	1.7293	0.259786	6.65664	8.98619e-09	Relative area change	NOR	2050
Body length	-0.000468576	0.00345857	-0.135482	0.892677	Relative area change	NOR	2050
Flight Season	-0.0808934	0.0307316	-2.63225	0.0107292	Relative area change	NOR	2050
Habitat Lentic	0.229114	0.125268	1.82899	0.0722904	Relative area change	NOR	2050
Habitat Lotic	0.240676	0.157933	1.52391	0.132698	Relative area change	NOR	2050
(Intercept)	86.435	34.4172	2.51139	0.0146452	Altitude difference	NOR	2050
Body length	-0.554553	0.409586	-1.35393	0.180673	Altitude difference	NOR	2050
Flight Season	-5.27489	4.07595	-1.29415	0.200413	Altitude difference	NOR	2050
Habitat Lentic	25.6733	18.1055	1.41798	0.161203	Altitude difference	NOR	2050
Habitat Lotic	-1.81436	21.1943	-0.085606	0.932055	Altitude difference	NOR	2050
(Intercept)	156320	62754.8	2.49097	0.0154765	Centroid difference	NOR	2050
Body length	-136.903	708.863	-0.19313	0.847498	Centroid difference	NOR	2050
Flight Season	-2607.93	7157.4	-0.364369	0.716842	Centroid difference	NOR	2050
Habitat Lentic	18902.3	35361.8	0.534539	0.594911	Centroid difference	NOR	2050
Habitat Lotic	-2689.14	39669.4	-0.0677887	0.946176	Centroid difference	NOR	2050
(Intercept)	1.69014	0.254511	6.64073	1.02232e-08	Relative area change	NOR	2070
Body length	-0.00278074	0.0032677	-0.850977	0.398165	Relative area change	NOR	2070
Flight Season	-0.0711562	0.0302633	-2.35124	0.0220137	Relative area change	NOR	2070
Habitat Lentic	0.268954	0.12588	2.13659	0.0367185	Relative area change	NOR	2070
Habitat Lotic	0.207115	0.156939	1.31972	0.191941	Relative area change	NOR	2070
(Intercept)	103.939	38.4699	2.70183	0.00888293	Altitude difference	NOR	2070
Body length	-0.489104	0.45539	-1.07403	0.286971	Altitude difference	NOR	2070
Flight Season	-5.7226	4.5406	-1.26032	0.212277	Altitude difference	NOR	2070
Habitat Lentic	17.7974	20.3507	0.874533	0.385203	Altitude difference	NOR	2070
Habitat Lotic	-17.7911	23.7335	-0.749617	0.45632	Altitude difference	NOR	2070
(Intercept)	118381	56189.7	2.1068	0.039255	Centroid difference	NOR	2070
Body length	-231.8	631.566	-0.367024	0.714871	Centroid difference	NOR	2070
Flight Season	-2040.57	6364.26	-0.320629	0.749587	Centroid difference	NOR	2070
Habitat Lentic	41404.5	31936.7	1.29645	0.199703	Centroid difference	NOR	2070
Habitat Lotic	29140.4	35536.1	0.820021	0.415397	Centroid difference	NOR	2070
(Intercept)	1.8993	0.325282	5.83894	2.17597e-07	Relative area change	BCC	2050
Body length	-0.00362163	0.00415958	-0.870673	0.387347	Relative area change	BCC	2050
Flight Season	-0.098922	0.0388777	-2.54444	0.0134927	Relative area change	BCC	2050
Habitat Lentic	0.337235	0.161069	2.09374	0.0404471	Relative area change	BCC	2050
Habitat Lotic	0.346517	0.196645	1.76215	0.0830544	Relative area change	BCC	2050
(Intercept)	62.3315	32.2616	1.93206	0.0579242	Altitude difference	BCC	2050
Body length	-0.398003	0.396304	-1.00429	0.319144	Altitude difference	BCC	2050
Flight Season	-6.81775	3.85477	-1.76865	0.0818704	Altitude difference	BCC	2050
Habitat Lentic	31.5095	16.4356	1.91715	0.059829	Altitude difference	BCC	2050
Habitat Lotic	28.5759	19.5371	1.46265	0.148615	Altitude difference	BCC	2050
(Intercept)	132221	72650.5	1.81997	0.0736713	Centroid difference	BCC	2050
Body length	932.979	825.792	1.1298	0.262984	Centroid difference	BCC	2050
Flight Season	-1872.58	8186.88	-0.22873	0.819844	Centroid difference	BCC	2050
Habitat Lentic	-7014.89	40969.9	-0.171221	0.864617	Centroid difference	BCC	2050
Habitat Lotic	-51645.4	45085.6	-1.1455	0.256478	Centroid difference	BCC	2050
(Intercept)	1.78487	0.25427	7.01959	2.14444e-09	Relative area change	BCC	2070
Body length	0.00190109	0.00375575	0.50618	0.614555	Relative area change	BCC	2070
Flight Season	-0.123724	0.0294554	-4.20037	8.82412e-05	Relative area change	BCC	2070
Habitat Lentic	0.380738	0.114112	3.33654	0.00144837	Relative area change	BCC	2070
Habitat Lotic	0.171972	0.144378	1.19112	0.238219	Relative area change	BCC	2070
(Intercept)	56.7781	42.9855	1.32087	0.191401	Altitude difference	BCC	2070
Body length	-0.325165	0.488326	-0.665878	0.507959	Altitude difference	BCC	2070
Flight Season	-7.60038	4.96884	-1.52961	0.1312	Altitude difference	BCC	2070
Habitat Lentic	37.3158	23.8689	1.56337	0.123057	Altitude difference	BCC	2070
Habitat Lotic	29.7347	27.1493	1.09523	0.277653	Altitude difference	BCC	2070
(Intercept)	139098	77774.6	1.78847	0.0787483	Centroid difference	BCC	2070
Body length	147.007	878.163	0.167403	0.867616	Centroid difference	BCC	2070
Flight Season	12311.1	8770.59	1.40368	0.165569	Centroid difference	BCC	2070
Habitat Lentic	-33560.1	46498.7	-0.721742	0.473257	Centroid difference	BCC	2070
Habitat Lotic	-52453.4	49923.2	-1.05068	0.297619	Centroid difference	BCC	2070

## Sheet: Zygoptera
	Estimate	Std. Error	t value	Pr(>|t|)	response_variable	scenario	period
(Intercept)	0.774108	0.647	1.19646	0.240044	Relative area change	MIROC	2050
Body length	0.01919	0.0131744	1.45662	0.154672	Relative area change	MIROC	2050
Flight Season	-0.0194001	0.0494743	-0.392126	0.697486	Relative area change	MIROC	2050
Habitat Lentic	0.0840849	0.420508	0.19996	0.842739	Relative area change	MIROC	2050
Habitat Lotic	-0.222415	0.446897	-0.497687	0.622005	Relative area change	MIROC	2050
(Intercept)	74.8337	69.6372	1.07462	0.290339	Altitude difference	MIROC	2050
Body length	2.58354	1.44362	1.78963	0.0826941	Altitude difference	MIROC	2050
Flight Season	-8.04136	5.41101	-1.48611	0.146742	Altitude difference	MIROC	2050
Habitat Lentic	-55.1626	44.6507	-1.23543	0.225395	Altitude difference	MIROC	2050
Habitat Lotic	-112.912	47.6615	-2.36904	0.02384	Altitude difference	MIROC	2050
(Intercept)	348984	116613	2.99266	0.00538797	Centroid difference	MIROC	2050
Body length	-2131.73	2498.41	-0.853236	0.400074	Centroid difference	MIROC	2050
Flight Season	-22446.6	10140.1	-2.21365	0.0343422	Centroid difference	MIROC	2050
Habitat Lentic	-25508.8	62863.4	-0.405782	0.68769	Centroid difference	MIROC	2050
Habitat Lotic	8875.34	68144.2	0.130243	0.897215	Centroid difference	MIROC	2050
(Intercept)	1.16416	0.775731	1.50073	0.142934	Relative area change	MIROC	2070
Body length	-0.000307518	0.01578	-0.0194878	0.984569	Relative area change	MIROC	2070
Flight Season	0.00551692	0.0589444	0.0935952	0.925997	Relative area change	MIROC	2070
Habitat Lentic	0.281516	0.505803	0.556572	0.581575	Relative area change	MIROC	2070
Habitat Lotic	0.190127	0.535223	0.355229	0.724679	Relative area change	MIROC	2070
(Intercept)	161.279	78.4797	2.05504	0.0478608	Altitude difference	MIROC	2070
Body length	1.01467	1.69178	0.599763	0.55276	Altitude difference	MIROC	2070
Flight Season	-12.3794	6.29427	-1.96678	0.0576649	Altitude difference	MIROC	2070
Habitat Lentic	-50.2726	47.8777	-1.05002	0.301337	Altitude difference	MIROC	2070
Habitat Lotic	-111.519	51.8901	-2.14914	0.0390523	Altitude difference	MIROC	2070
(Intercept)	391517	175049	2.23661	0.0321875	Centroid difference	MIROC	2070
Body length	-6004.18	3590.29	-1.67234	0.103914	Centroid difference	MIROC	2070
Flight Season	5009.77	13592.6	0.368567	0.714805	Centroid difference	MIROC	2070
Habitat Lentic	-2047.3	112962	-0.0181237	0.985649	Centroid difference	MIROC	2070
Habitat Lotic	29913.9	120928	0.24737	0.806155	Centroid difference	MIROC	2070
(Intercept)	1.30327	0.556562	2.34164	0.0253859	Relative area change	NOR	2050
Body length	0.00256498	0.0115784	0.221531	0.826044	Relative area change	NOR	2050
Flight Season	-0.0577452	0.0434056	-1.33036	0.19252	Relative area change	NOR	2050
Habitat Lentic	0.355002	0.355448	0.998745	0.325186	Relative area change	NOR	2050
Habitat Lotic	0.351358	0.380037	0.924538	0.361918	Relative area change	NOR	2050
(Intercept)	44.2024	60.2534	0.733608	0.468368	Altitude difference	NOR	2050
Body length	0.18959	1.20297	0.157602	0.875731	Altitude difference	NOR	2050
Flight Season	-1.66921	4.46465	-0.373872	0.710891	Altitude difference	NOR	2050
Habitat Lentic	15.3062	39.7902	0.384672	0.702949	Altitude difference	NOR	2050
Habitat Lotic	-31.3446	41.7401	-0.750948	0.458006	Altitude difference	NOR	2050
(Intercept)	202821	135126	1.50097	0.142871	Centroid difference	NOR	2050
Body length	-830.203	3028.85	-0.274098	0.785718	Centroid difference	NOR	2050
Flight Season	-3738.28	10839.1	-0.34489	0.732365	Centroid difference	NOR	2050
Habitat Lentic	35979.7	77418.5	0.464743	0.645167	Centroid difference	NOR	2050
Habitat Lotic	13454.3	84266.8	0.159663	0.87412	Centroid difference	NOR	2050
(Intercept)	0.97511	0.530657	1.83755	0.0754294	Relative area change	NOR	2070
Body length	0.00471547	0.0111088	0.424479	0.674057	Relative area change	NOR	2070
Flight Season	-0.00293656	0.040901	-0.0717969	0.94321	Relative area change	NOR	2070
Habitat Lentic	0.255164	0.329941	0.773363	0.444983	Relative area change	NOR	2070
Habitat Lotic	0.367289	0.355412	1.03342	0.309156	Relative area change	NOR	2070
(Intercept)	86.6677	66.5127	1.30302	0.201586	Altitude difference	NOR	2070
Body length	-0.11316	1.3462	-0.084059	0.933517	Altitude difference	NOR	2070
Flight Season	1.45014	5.02124	0.2888	0.774541	Altitude difference	NOR	2070
Habitat Lentic	-17.1275	43.5319	-0.393448	0.696519	Altitude difference	NOR	2070
Habitat Lotic	-59.9359	45.9561	-1.3042	0.20119	Altitude difference	NOR	2070
(Intercept)	221331	139910	1.58194	0.1232	Centroid difference	NOR	2070
Body length	-4267.18	2931.64	-1.45556	0.154962	Centroid difference	NOR	2070
Flight Season	6196.04	11052.5	0.560603	0.578855	Centroid difference	NOR	2070
Habitat Lentic	71079.2	88398.1	0.804081	0.427105	Centroid difference	NOR	2070
Habitat Lotic	92775.7	95194.8	0.974588	0.336855	Centroid difference	NOR	2070
(Intercept)	0.875606	0.525012	1.66778	0.105431	Relative area change	BCC	2050
Body length	0.00727256	0.0103366	0.703576	0.486948	Relative area change	BCC	2050
Flight Season	0.0221329	0.0445798	0.496478	0.62306	Relative area change	BCC	2050
Habitat Lentic	0.165593	0.332034	0.498724	0.621494	Relative area change	BCC	2050
Habitat Lotic	0.00348351	0.354655	0.00982223	0.992226	Relative area change	BCC	2050
(Intercept)	-27.6977	80.0505	-0.346003	0.731537	Altitude difference	BCC	2050
Body length	1.35574	1.5334	0.884141	0.383017	Altitude difference	BCC	2050
Flight Season	5.68287	5.0852	1.11753	0.271837	Altitude difference	BCC	2050
Habitat Lentic	-19.8656	43.4557	-0.457147	0.650561	Altitude difference	BCC	2050
Habitat Lotic	-27.8835	45.3157	-0.615316	0.542566	Altitude difference	BCC	2050
(Intercept)	327073	151508	2.15879	0.0382356	Centroid difference	BCC	2050
Body length	-2544.27	3196.58	-0.795934	0.431759	Centroid difference	BCC	2050
Flight Season	-4342.11	12031.8	-0.360886	0.720485	Centroid difference	BCC	2050
Habitat Lentic	-37931	95002.9	-0.399261	0.692273	Centroid difference	BCC	2050
Habitat Lotic	-6370.26	102523	-0.0621351	0.95083	Centroid difference	BCC	2050
(Intercept)	1.63864	0.627547	2.61118	0.0137809	Relative area change	BCC	2070
Body length	-0.00466574	0.012575	-0.371033	0.713136	Relative area change	BCC	2070
Flight Season	-0.0368798	0.0549004	-0.671759	0.506713	Relative area change	BCC	2070
Habitat Lentic	0.218003	0.385389	0.565671	0.57569	Relative area change	BCC	2070
Habitat Lotic	0.15078	0.414958	0.363362	0.7188	Relative area change	BCC	2070
(Intercept)	38.5665	73.8271	0.52239	0.604888	Altitude difference	BCC	2070
Body length	-0.526903	1.43633	-0.366841	0.71608	Altitude difference	BCC	2070
Flight Season	1.03339	5.36058	0.192776	0.848316	Altitude difference	BCC	2070
Habitat Lentic	21.3202	49.447	0.431172	0.669147	Altitude difference	BCC	2070
Habitat Lotic	-6.96082	51.7755	-0.134442	0.89387	Altitude difference	BCC	2070
(Intercept)	350548	176274	1.98865	0.055085	Centroid difference	BCC	2070
Body length	-3151.1	3766.4	-0.836633	0.408817	Centroid difference	BCC	2070
Flight Season	-1574.68	14092.1	-0.111743	0.911704	Centroid difference	BCC	2070
Habitat Lentic	1774.14	108849	0.016299	0.987094	Centroid difference	BCC	2070
Habitat Lotic	-764.651	117782	-0.00649211	0.994859	Centroid difference	BCC	2070
