# Supplementary material for: Climate change will redefine taxonomic, functional, and phylogenetic diversity of Odonata in space and time
Source: NPJ Biodivers. 2022 Nov 17;1:1. doi: 10.1038/s44185-022-00001-3 (PMC11290607; doi:10.1038/s44185-022-00001-3)
Supplement: Supplementary file 8 — Supplementary material 8 [file 44185_2022_1_MOESM8_ESM.xlsx]

## Sheet: Foglio1
Supplementary Material 8
Suborder	Family	Genus	Specie	Number of final occurrences
Zygoptera	Lestidae	Chalcolestes	Chalcolestes parvidens	70
Zygoptera	Lestidae	Chalcolestes	Chalcolestes viridis	3628
Zygoptera	Lestidae	Lestes	Lestes barbarus	1379
Zygoptera	Lestidae	Lestes	Lestes dryas	1454
Zygoptera	Lestidae	Lestes	Lestes macrostigma	102
Zygoptera	Lestidae	Lestes	Lestes numidicus	NA
Zygoptera	Lestidae	Lestes	Lestes sponsa	5421
Zygoptera	Lestidae	Lestes	Lestes virens	1660
Zygoptera	Lestidae	Sympecma	Sympecma fusca	3046
Zygoptera	Lestidae	Sympecma	Sympecma paedisca	291
Zygoptera	Calopterygidae	Calopteryx	Calopteryx exul	NA
Zygoptera	Calopterygidae	Calopteryx	Calopteryx haemorrhoidalis	1063
Zygoptera	Calopterygidae	Calopteryx	Calopteryx splendens	5967
Zygoptera	Calopterygidae	Calopteryx	Calopteryx virgo	7768
Zygoptera	Calopterygidae	Calopteryx	Calopteryx xanthostoma	802
Zygoptera	Euphaeidae	Epallage	Epallage fatime	53
Zygoptera	Platycnemididae	Platycnemis	Platycnemis acutipennis	962
Zygoptera	Platycnemididae	Platycnemis	Platycnemis dealbata	NA
Zygoptera	Platycnemididae	Platycnemis	Platycnemis kervillei	NA
Zygoptera	Platycnemididae	Platycnemis	Platycnemis latipes	928
Zygoptera	Platycnemididae	Platycnemis	Platycnemis pennipes	5771
Zygoptera	Platycnemididae	Platycnemis	Platycnemis subdilatata	NA
Zygoptera	Coenagrionidae	Ceriagrion	Ceriagrion georgifreyi	NA
Zygoptera	Coenagrionidae	Ceriagrion	Ceriagrion tenellum	1023
Zygoptera	Coenagrionidae	Coenagrion	Coenagrion armatum	379
Zygoptera	Coenagrionidae	Coenagrion	Coenagrion caerulescens	166
Zygoptera	Coenagrionidae	Coenagrion	Coenagrion ecornutum	NA
Zygoptera	Coenagrionidae	Coenagrion	Coenagrion glaciale	NA
Zygoptera	Coenagrionidae	Coenagrion	Coenagrion hastulatum	2501
Zygoptera	Coenagrionidae	Coenagrion	Coenagrion hylas	NA
Zygoptera	Coenagrionidae	Coenagrion	Coenagrion intermedium	NA
Zygoptera	Coenagrionidae	Coenagrion	Coenagrion johanssoni	519
Zygoptera	Coenagrionidae	Coenagrion	Coenagrion lunulatum	492
Zygoptera	Coenagrionidae	Coenagrion	Coenagrion mercuriale	1650
Zygoptera	Coenagrionidae	Coenagrion	Coenagrion ornatum	112
Zygoptera	Coenagrionidae	Coenagrion	Coenagrion puella	7624
Zygoptera	Coenagrionidae	Coenagrion	Coenagrion pulchellum	2998
Zygoptera	Coenagrionidae	Coenagrion	Coenagrion scitulum	1393
Zygoptera	Coenagrionidae	Coenagrion	Coenagrion syriacum	NA
Zygoptera	Coenagrionidae	Enallagma	Enallagma cyathigerum	8301
Zygoptera	Coenagrionidae	Enallagma	Enallagma deserti	NA
Zygoptera	Coenagrionidae	Erythromma	Erythromma lindenii	2265
Zygoptera	Coenagrionidae	Erythromma	Erythromma najas	3884
Zygoptera	Coenagrionidae	Erythromma	Erythromma viridulum	2547
Zygoptera	Coenagrionidae	Ischnura	Ischnura aralensis	NA
Zygoptera	Coenagrionidae	Ischnura	Ischnura elegans	8354
Zygoptera	Coenagrionidae	Ischnura	Ischnura fountaineae	NA
Zygoptera	Coenagrionidae	Ischnura	Ischnura genei	92
Zygoptera	Coenagrionidae	Ischnura	Ischnura graellsii	402
Zygoptera	Coenagrionidae	Ischnura	Ischnura hastata	NA
Zygoptera	Coenagrionidae	Ischnura	Ischnura intermedia	NA
Zygoptera	Coenagrionidae	Ischnura	Ischnura pumilio	2099
Zygoptera	Coenagrionidae	Ischnura	Ischnura saharensis	NA
Zygoptera	Coenagrionidae	Ischnura	Ischnura senegalensis	NA
Zygoptera	Coenagrionidae	Nehalennia	Nehalennia speciosa	125
Zygoptera	Coenagrionidae	Pseudagrion	Pseudagrion sublacteum	NA
Zygoptera	Coenagrionidae	Pyrrhosoma	Pyrrhosoma elisabethae	NA
Zygoptera	Coenagrionidae	Pyrrhosoma	Pyrrhosoma nymphula	7856
Anisoptera	Aeshnidae	Aeshna	Aeshna affinis	1516
Anisoptera	Aeshnidae	Aeshna	Aeshna caerulea	1078
Anisoptera	Aeshnidae	Aeshna	Aeshna crenata	45
Anisoptera	Aeshnidae	Aeshna	Aeshna cyanea	7657
Anisoptera	Aeshnidae	Aeshna	Aeshna grandis	5146
Anisoptera	Aeshnidae	Aeshna	Aeshna isoceles	1195
Anisoptera	Aeshnidae	Aeshna	Aeshna juncea	4441
Anisoptera	Aeshnidae	Aeshna	Aeshna mixta	4629
Anisoptera	Aeshnidae	Aeshna	Aeshna serrata	96
Anisoptera	Aeshnidae	Aeshna	Aeshna subarctica	575
Anisoptera	Aeshnidae	Aeshna	Aeshna viridis	349
Anisoptera	Aeshnidae	Anax	Anax ephippiger	382
Anisoptera	Aeshnidae	Anax	Anax immaculifrons	NA
Anisoptera	Aeshnidae	Anax	Anax imperator	6878
Anisoptera	Aeshnidae	Anax	Anax junius	NA
Anisoptera	Aeshnidae	Anax	Anax parthenope	2205
Anisoptera	Aeshnidae	Boyeria	Boyeria cretensis	NA
Anisoptera	Aeshnidae	Boyeria	Boyeria irene	1206
Anisoptera	Aeshnidae	Brachytron	Brachytron pratense	2361
Anisoptera	Aeshnidae	Caliaeschna	Caliaeschna microstigma	57
Anisoptera	Gomphidae	Gomphus	Gomphus davidi	NA
Anisoptera	Gomphidae	Gomphus	Gomphus graslinii	298
Anisoptera	Gomphidae	Gomphus	Gomphus lucasii	NA
Anisoptera	Gomphidae	Gomphus	Gomphus pulchellus	2053
Anisoptera	Gomphidae	Gomphus	Gomphus schneiderii	NA
Anisoptera	Gomphidae	Gomphus	Gomphus simillimus	502
Anisoptera	Gomphidae	Gomphus	Gomphus vulgatissimus	2022
Anisoptera	Gomphidae	Lindenia	Lindenia tetraphylla	62
Anisoptera	Gomphidae	Onychogomphus	Onychogomphus assimilis	NA
Anisoptera	Gomphidae	Onychogomphus	Onychogomphus boudoti	NA
Anisoptera	Gomphidae	Onychogomphus	Onychogomphus cazuma	NA
Anisoptera	Gomphidae	Onychogomphus	Onychogomphus costae	NA
Anisoptera	Gomphidae	Onychogomphus	Onychogomphus flexuosus	NA
Anisoptera	Gomphidae	Onychogomphus	Onychogomphus forcipatus	2920
Anisoptera	Gomphidae	Onychogomphus	Onychogomphus lefebvrii	NA
Anisoptera	Gomphidae	Onychogomphus	Onychogomphus macrodon	NA
Anisoptera	Gomphidae	Onychogomphus	Onychogomphus uncatus	892
Anisoptera	Gomphidae	Ophiogomphus	Ophiogomphus cecilia	664
Anisoptera	Gomphidae	Paragomphus	Paragomphus genei	NA
Anisoptera	Gomphidae	Paragomphus	Paragomphus lineatus	NA
Anisoptera	Gomphidae	Stylurus	Stylurus flavipes	125
Anisoptera	Gomphidae	Stylurus	Stylurus ubadschii	NA
Anisoptera	Cordulegastridae	Cordulegaster	Cordulegaster bidentata	676
Anisoptera	Cordulegastridae	Cordulegaster	Cordulegaster boltonii	4432
Anisoptera	Cordulegastridae	Cordulegaster	Cordulegaster helladica	NA
Anisoptera	Cordulegastridae	Cordulegaster	Cordulegaster heros	NA
Anisoptera	Cordulegastridae	Cordulegaster	Cordulegaster insignis	NA
Anisoptera	Cordulegastridae	Cordulegaster	Cordulegaster picta	NA
Anisoptera	Cordulegastridae	Cordulegaster	Cordulegaster princeps	NA
Anisoptera	Cordulegastridae	Cordulegaster	Cordulegaster trinacriae	NA
Anisoptera	Incertae sedis	Oxygastra	Oxygastra curtisii	872
Anisoptera	Macromiidae	Macromia	Macromia amphigena	NA
Anisoptera	Macromiidae	Macromia	Macromia splendens	93
Anisoptera	Corduliidae	Cordulia	Cordulia aenea	4503
Anisoptera	Corduliidae	Epitheca	Epitheca bimaculata	552
Anisoptera	Corduliidae	Somatochlora	Somatochlora alpestris	398
Anisoptera	Corduliidae	Somatochlora	Somatochlora arctica	827
Anisoptera	Corduliidae	Somatochlora	Somatochlora borisi	NA
Anisoptera	Corduliidae	Somatochlora	Somatochlora flavomaculata	1444
Anisoptera	Corduliidae	Somatochlora	Somatochlora graeseri	NA
Anisoptera	Corduliidae	Somatochlora	Somatochlora meridionalis	41
Anisoptera	Corduliidae	Somatochlora	Somatochlora metallica	3394
Anisoptera	Corduliidae	Somatochlora	Somatochlora sahlbergi	NA
Anisoptera	Libellulidae	Acisoma	Acisoma inflatum	NA
Anisoptera	Libellulidae	Brachythemis	Brachythemis fuscopalliata	NA
Anisoptera	Libellulidae	Brachythemis	Brachythemis impartita	124
Anisoptera	Libellulidae	Crocothemis	Crocothemis erythraea	3730
Anisoptera	Libellulidae	Crocothemis	Crocothemis servilia	NA
Anisoptera	Libellulidae	Diplacodes	Diplacodes lefebvrii	74
Anisoptera	Libellulidae	Leucorrhinia	Leucorrhinia albifrons	702
Anisoptera	Libellulidae	Leucorrhinia	Leucorrhinia caudalis	719
Anisoptera	Libellulidae	Leucorrhinia	Leucorrhinia dubia	2179
Anisoptera	Libellulidae	Leucorrhinia	Leucorrhinia pectoralis	1320
Anisoptera	Libellulidae	Leucorrhinia	Leucorrhinia rubicunda	1662
Anisoptera	Libellulidae	Libellula	Libellula depressa	7235
Anisoptera	Libellulidae	Libellula	Libellula fulva	2481
Anisoptera	Libellulidae	Libellula	Libellula pontica	NA
Anisoptera	Libellulidae	Libellula	Libellula quadrimaculata	7492
Anisoptera	Libellulidae	Orthetrum	Orthetrum albistylum	1495
Anisoptera	Libellulidae	Orthetrum	Orthetrum brunneum	2414
Anisoptera	Libellulidae	Orthetrum	Orthetrum cancellatum	6886
Anisoptera	Libellulidae	Orthetrum	Orthetrum chrysostigma	279
Anisoptera	Libellulidae	Orthetrum	Orthetrum coerulescens	3493
Anisoptera	Libellulidae	Orthetrum	Orthetrum nitidinerve	NA
Anisoptera	Libellulidae	Orthetrum	Orthetrum ransonnetii	NA
Anisoptera	Libellulidae	Orthetrum	Orthetrum sabina	NA
Anisoptera	Libellulidae	Orthetrum	Orthetrum taeniolatum	41
Anisoptera	Libellulidae	Orthetrum	Orthetrum trinacria	98
Anisoptera	Libellulidae	Pachydiplax	Pachydiplax longipennis	NA
Anisoptera	Libellulidae	Pantala	Pantala flavescens	NA
Anisoptera	Libellulidae	Rhyothemis	Rhyothemis semihyalina	NA
Anisoptera	Libellulidae	Urothemis	Urothemis edwardsii	NA
Anisoptera	Libellulidae	Selysiothemis	Selysiothemis nigra	107
Anisoptera	Libellulidae	Sympetrum	Sympetrum danae	4322
Anisoptera	Libellulidae	Sympetrum	Sympetrum depressiusculum	246
Anisoptera	Libellulidae	Sympetrum	Sympetrum flaveolum	2014
Anisoptera	Libellulidae	Sympetrum	Sympetrum fonscolombii	3346
Anisoptera	Libellulidae	Sympetrum	Sympetrum haritonovi	NA
Anisoptera	Libellulidae	Sympetrum	Sympetrum meridionale	1415
Anisoptera	Libellulidae	Sympetrum	Sympetrum nigrifemur	NA
Anisoptera	Libellulidae	Sympetrum	Sympetrum pedemontanum	499
Anisoptera	Libellulidae	Sympetrum	Sympetrum sanguineum	6504
Anisoptera	Libellulidae	Sympetrum	Sympetrum sinaiticum	73
Anisoptera	Libellulidae	Sympetrum	Sympetrum striolatum	6652
Anisoptera	Libellulidae	Sympetrum	Sympetrum vulgatum	2980
Anisoptera	Libellulidae	Tramea	Tramea basilaris	NA
Anisoptera	Libellulidae	Trithemis	Trithemis annulata	808
Anisoptera	Libellulidae	Trithemis	Trithemis arteriosa	44
Anisoptera	Libellulidae	Trithemis	Trithemis festiva	NA
Anisoptera	Libellulidae	Trithemis	Trithemis kirbyi	145
Anisoptera	Libellulidae	Zygonyx	Zygonyx torridus	NA

## Sheet: Foglio1_2
Suborder	Family	Genus	Species	TotMin (mm)	TotMax (mm)	AbMin (mm)	AbMax (mm)	HwMin (mm)	HwMax (mm)	Habitat	FlightSeason (month)	minAltitude(m)	maxAltitude(m)	body_colors_1	body_colors_2	body_colortypes	abdomen_patterns	r1	g1	b1	%Col.1	r2	g2	b2	%Col.2
Zygoptera	Lestidae	Chalcolestes	Chalcolestes parvidens	44	50	34	39	22	26	lentic	7	1	785	green	green	structural	plain	59	57	52	0.63	193	180	169	0.23
Zygoptera	Lestidae	Chalcolestes	Chalcolestes viridis	39	48	29	39	23	28	lentic	5	1	1554	green	green	structural	plain	66	61	60	0.72	187	181	175	0.16
Zygoptera	Lestidae	Lestes	Lestes barbarus	40	45	26	35	20	27	lentic	7	1	3000	green	green	structural	plain	55	41	35	0.64	212	190	174	0.19
Zygoptera	Lestidae	Lestes	Lestes dryas	35	40	26	33	20	25	lentic	6	2	2056	green	blue	structural	spotted	59	60	54	0.64	180	178	178	0.19
Zygoptera	Lestidae	Lestes	Lestes macrostigma	39	48	31	38	24	27	lentic	5	1	185	green	blue	structural	spotted	53	54	50	0.54	180	184	189	0.28
Zygoptera	Lestidae	Lestes	Lestes sponsa	35	39	25	33	17	24	lentic	5	4	2200	green	blue	structural	spotted	56	70	64	0.41	174	190	197	0.31
Zygoptera	Lestidae	Lestes	Lestes virens	30	39	25	32	19	23	lentic	6	3	1003	green	blue	structural	spotted	65	70	57	0.5	182	181	178	0.23
Zygoptera	Lestidae	Sympecma	Sympecma fusca	34	39	25	30	18	23	lentic	10	1	1850	black	brown	pigment	striped	82	66	65	0.46	184	153	140	0.25
Zygoptera	Lestidae	Sympecma	Sympecma paedisca	36	39	25	29	18	22	lentic	11	145	1000	black	brown	pigment	striped	121	99	99	0.4	129	99	91	0.25
Zygoptera	Calopterygidae	Calopteryx	Calopteryx haemorrhoidalis	45	48	30	43	23	37	lotic	5	1	1250	black	black	structural	plain	51	51	53	0.78	173	175	176	0.15
Zygoptera	Calopterygidae	Calopteryx	Calopteryx splendens	45	48	33	41	27	36	lotic	5	1	2038	blue	blue	structural	plain	47	56	60	0.62	95	146	180	0.16
Zygoptera	Calopterygidae	Calopteryx	Calopteryx virgo	45	49	31	42	24	36	lotic	5	3	1258	blue	blue	structural	plain	22	47	56	0.53	88	179	218	0.2
Zygoptera	Calopterygidae	Calopteryx	Calopteryx xanthostoma	45	48	35	37	28	31	lotic	4	7	458	blue	blue	structural	plain	33	53	70	0.64	98	152	183	0.14
Zygoptera	Euphaeidae	Epallage	Epallage fatime	40	50	28	37	30	34	lotic	4	0	2500	blue	blue	pruinescence	plain	123	147	174	0.46	113	133	155	0.28
Zygoptera	Platycnemididae	Platycnemis	Platycnemis acutipennis	34	37	24	28	18	19	lotic	4	0	1150	orange	black	pigment	spotted	191	119	73	0.37	104	70	54	0.28
Zygoptera	Platycnemididae	Platycnemis	Platycnemis latipes	33	37	25	30	18	22	lotic	3	0	900	white	black	pigment	spotted	193	198	191	0.74	69	63	57	0.19
Zygoptera	Platycnemididae	Platycnemis	Platycnemis pennipes	35	37	27	31	19	23	lotic	6	1	1600	blue	black	pigment	striped	45	56	64	0.52	95	164	199	0.25
Zygoptera	Coenagrionidae	Ceriagrion	Ceriagrion tenellum	25	35	22	30	15	21	lotic	5	1	1280	red	red	pigment	plain	180	49	47	0.78	148	85	77	0.14
Zygoptera	Coenagrionidae	Coenagrion	Coenagrion armatum	31	34	22	26	16	21	lentic	4	1	2013	black	blue	pigment	spotted	42	45	47	0.74	83	190	200	0.16
Zygoptera	Coenagrionidae	Coenagrion	Coenagrion caerulescens	30	33	18	27	14	21	lotic	5	1	1401	blue	black	pigment	striped	63	63	59	0.5	124	170	218	0.27
Zygoptera	Coenagrionidae	Coenagrion	Coenagrion hastulatum	31	33	22	26	16	22	lentic	4	65	2209	blue	black	pigment	striped	53	61	67	0.42	98	177	212	0.31
Zygoptera	Coenagrionidae	Coenagrion	Coenagrion johanssoni	27	30	20	24	15	19	lentic	3	3	916	blue	black	pigment	striped	39	48	48	0.57	70	166	211	0.26
Zygoptera	Coenagrionidae	Coenagrion	Coenagrion lunulatum	30	33	22	26	16	22	lentic	4	1	2013	black	blue	pigment	striped	50	56	62	0.51	115	181	212	0.23
Zygoptera	Coenagrionidae	Coenagrion	Coenagrion mercuriale	27	31	19	27	12	21	lotic	6	1	850	blue	black	pigment	striped	40	52	58	0.56	112	184	223	0.28
Zygoptera	Coenagrionidae	Coenagrion	Coenagrion ornatum	30	31	20	30	17	24	lotic	3	65	850	blue	black	pigment	striped	47	51	56	0.52	91	177	217	0.28
Zygoptera	Coenagrionidae	Coenagrion	Coenagrion puella	33	35	22	31	15	24	lentic	4	1	2330	blue	black	pigment	striped	54	83	107	0.46	71	132	167	0.31
Zygoptera	Coenagrionidae	Coenagrion	Coenagrion pulchellum	34	38	23	32	16	23	lentic	4	1	1640	blue	black	pigment	striped	37	48	61	0.57	118	183	228	0.23
Zygoptera	Coenagrionidae	Coenagrion	Coenagrion scitulum	30	33	20	27	14	20	lentic	4	4	1520	blue	black	pigment	striped	55	61	62	0.47	116	178	205	0.22
Zygoptera	Coenagrionidae	Enallagma	Enallagma cyathigerum	29	36	22	28	15	21	lentic	6	2	2285	blue	black	pigment	striped	62	88	108	0.44	108	141	165	0.29
Zygoptera	Coenagrionidae	Erythromma	Erythromma lindenii	30	36	24	28	19	21	lotic	5	1	1350	blue	black	pigment	striped	41	57	64	0.51	81	164	194	0.22
Zygoptera	Coenagrionidae	Erythromma	Erythromma najas	30	36	25	30	19	24	lentic	4	65	1866	black	blue	pigment	spotted	70	75	86	0.55	158	177	192	0.21
Zygoptera	Coenagrionidae	Erythromma	Erythromma viridulum	26	32	22	25	16	20	lentic	4	1	1717	black	blue	pigment	spotted	66	77	81	0.62	132	181	193	0.17
Zygoptera	Coenagrionidae	Ischnura	Ischnura elegans	30	34	22	29	14	21	lentic	6	1	1981	black	blue	pigment	spotted	53	52	47	0.77	150	190	207	0.09
Zygoptera	Coenagrionidae	Ischnura	Ischnura genei	29	32	18	26	12	18	lentic	7	1	1621	black	blue	pigment	spotted	53	49	41	0.73	187	208	209	0.16
Zygoptera	Coenagrionidae	Ischnura	Ischnura graellsii	26	31	20	25	13	19	all	9	1	1300	black	blue	pigment	spotted	48	39	33	0.77	181	203	205	0.12
Zygoptera	Coenagrionidae	Ischnura	Ischnura pumilio	26	31	22	25	14	18	lentic	7	1	2273	black	blue	pigment	spotted	50	45	35	0.67	180	201	192	0.2
Zygoptera	Coenagrionidae	Nehalennia	Nehalennia speciosa	24	26	19	25	11	16	lentic	4	170	839	green	blue	structural	spotted	52	54	38	0.62	178	202	203	0.18
Zygoptera	Coenagrionidae	Pyrrhosoma	Pyrrhosoma nymphula	33	36	25	30	19	24	all	5	1	1800	red	black	pigment	spotted	139	53	55	0.48	112	53	52	0.39
Anisoptera	Aeshnidae	Aeshna	Aeshna affinis	57	66	39	49	37	42	lentic	5	1	1076	black	blue	pigment	spotted	44	51	60	0.55	119	187	221	0.24
Anisoptera	Aeshnidae	Aeshna	Aeshna caerulea	54	64	42	48	37	41	lentic	5	1385	2209	blue	black	pigment	spotted	51	53	56	0.59	132	167	184	0.21
Anisoptera	Aeshnidae	Aeshna	Aeshna crenata	71	86	53	67	44	60	lentic	3	50	173	black	blue	pigment	spotted	40	42	44	0.75	116	177	203	0.12
Anisoptera	Aeshnidae	Aeshna	Aeshna cyanea	67	76	51	61	43	53	lentic	6	1	2600	black	green	pigment	spotted	49	47	44	0.68	180	209	180	0.15
Anisoptera	Aeshnidae	Aeshna	Aeshna grandis	70	77	49	60	41	49	lentic	4	130	2200	brown	yellow	pigment	spotted	85	54	47	0.79	156	125	113	0.11
Anisoptera	Aeshnidae	Aeshna	Aeshna isoceles	62	66	47	54	39	45	lentic	5	1	1278	brown	black	pigment	spotted	124	70	42	0.34	133	81	50	0.29
Anisoptera	Aeshnidae	Aeshna	Aeshna juncea	65	80	50	59	40	48	lentic	5	65	2746	black	blue	pigment	spotted	45	40	41	0.82	171	188	186	0.13
Anisoptera	Aeshnidae	Aeshna	Aeshna mixta	56	64	43	54	37	42	lentic	6	1	1380	black	blue	pigment	spotted	53	47	47	0.7	175	202	204	0.17
Anisoptera	Aeshnidae	Aeshna	Aeshna serrata	75	81	50	62	4	53	lentic	3	0	2200	black	blue	pigment	spotted	41	43	42	0.7	91	151	173	0.14
Anisoptera	Aeshnidae	Aeshna	Aeshna subarctica	70	76	47	57	39	46	lentic	5	1330	1741	black	blue	pigment	spotted	45	45	44	0.81	180	188	176	0.15
Anisoptera	Aeshnidae	Aeshna	Aeshna viridis	65	75	43	54	38	45	lentic	3	551	551	black	blue	pigment	spotted	58	57	59	0.6	169	197	192	0.21
Anisoptera	Aeshnidae	Anax	Anax ephippiger	61	70	43	56	43	48	lentic	11	0	2500	orange	black	pigment	striped	80	66	62	0.39	197	166	123	0.27
Anisoptera	Aeshnidae	Anax	Anax imperator	66	84	50	61	45	52	lentic	6	1	2095	blue	black	pigment	striped	45	49	58	0.5	97	163	200	0.23
Anisoptera	Aeshnidae	Anax	Anax parthenope	62	75	46	53	44	51	lentic	7	1	1774	brown	black	pigment	striped	47	51	60	0.51	143	185	199	0.24
Anisoptera	Aeshnidae	Boyeria	Boyeria irene	63	71	44	48	39	45	lotic	6	5	900	black	green	pigment	spotted	74	68	61	0.62	174	177	164	0.22
Anisoptera	Aeshnidae	Brachytron	Brachytron pratense	54	63	37	46	34	37	lentic	6	1	369	black	blue	pigment	spotted	56	55	54	0.71	187	202	192	0.25
Anisoptera	Aeshnidae	Caliaeschna	Caliaeschna microstigma	50	60	39	47	35	41	lotic	5	0	1650	black	blue	pigment	spotted	46	45	50	0.65	172	182	193	0.23
Anisoptera	Gomphidae	Gomphus	Gomphus graslinii	47	50	33	38	27	30	lotic	3	0	1010	yellow	black	pigment	striped	46	47	45	0.69	205	205	139	0.22
Anisoptera	Gomphidae	Gomphus	Gomphus pulchellus	47	50	34	38	27	31	all	4	1	1500	black	yellow	pigment	striped	57	53	56	0.67	198	189	147	0.18
Anisoptera	Gomphidae	Gomphus	Gomphus simillimus	45	50	33	36	29	33	lotic	4	0	1900	black	yellow	pigment	striped	45	45	44	0.67	196	204	167	0.21
Anisoptera	Gomphidae	Gomphus	Gomphus vulgatissimus	45	50	33	37	28	33	lotic	5	3	1000	black	green	pigment	striped	53	54	57	0.77	186	189	179	0.18
Anisoptera	Gomphidae	Lindenia	Lindenia tetraphylla	69	80	49	57	36	40	lentic	3	2	390	white	nlack	pigment	spotted	62	56	52	0.57	194	191	173	0.3
Anisoptera	Gomphidae	Onychogomphus	Onychogomphus forcipatus	46	50	31	37	25	30	lotic	5	1	1170	yellow	black	pigment	spotted	39	32	29	0.64	187	165	91	0.22
Anisoptera	Gomphidae	Onychogomphus	Onychogomphus uncatus	50	53	34	42	29	33	lotic	3	4	829	yellow	black	pigment	spotted	52	45	41	0.57	174	155	87	0.26
Anisoptera	Gomphidae	Ophiogomphus	Ophiogomphus cecilia	50	60	37	42	30	36	lotic	5	12	465	black	yellow	pigment	spotted	47	48	48	0.63	191	193	165	0.21
Anisoptera	Gomphidae	Stylurus	Stylurus flavipes	50	55	37	42	30	35	lotic	5	12	260	yellow	black	pigment	striped	51	49	48	0.61	197	200	174	0.3
Anisoptera	Cordulegastridae	Cordulegaster	Cordulegaster bidentata	69	78	52	60	41	46	lotic	5	65	1794	balck	yellow	pigment	spotted	38	38	38	0.81	224	215	76	0.1
Anisoptera	Cordulegastridae	Cordulegaster	Cordulegaster boltonii	74	80	52	64	40	47	lotic	5	20	1400	balck	yellow	pigment	spotted	54	49	51	0.74	210	198	139	0.13
Anisoptera	Incertae sedis	Oxygastra	Oxygastra curtisii	47	54	33	39	33	36	lotic	4	0	1000	green	yellow	structural	striped	61	56	52	0.6	185	165	137	0.22
Anisoptera	Macromiidae	Macromia	Macromia splendens	70	75	48	55	42	49	lotic	4	0	1000	balck	yellow	pigment	spotted	52	54	60	0.76	189	190	175	0.15
Anisoptera	Corduliidae	Cordulia	Cordulia aenea	47	55	30	39	29	35	lentic	5	6	1791	green	green	structural	plain	63	60	51	0.79	197	186	169	0.1
Anisoptera	Corduliidae	Epitheca	Epitheca bimaculata	55	65	37	43	36	44	lentic	2	1	1000	black	yellow	pigment	spotted	74	67	72	0.47	170	120	77	0.23
Anisoptera	Corduliidae	Somatochlora	Somatochlora alpestris	45	50	31	36	30	34	lentic	4	916	2475	black	black	pigment	plain	60	60	60	0.88	180	178	176	0.06
Anisoptera	Corduliidae	Somatochlora	Somatochlora arctica	45	51	30	37	28	35	lentic	5	836	2190	black	black	pigment	plain	59	57	59	0.87	180	176	173	0.08
Anisoptera	Corduliidae	Somatochlora	Somatochlora flavomaculata	45	54	34	43	32	39	lentic	6	1	850	black	black	pigment	plain	64	62	67	0.79	174	170	173	0.14
Anisoptera	Corduliidae	Somatochlora	Somatochlora meridionalis	50	55	35	44	34	38	lotic	4	3	788	green	green	structural	plain	56	69	73	0.8	170	179	181	0.09
Anisoptera	Corduliidae	Somatochlora	Somatochlora metallica	50	55	37	44	34	38	lentic	5	5	2250	green	green	structural	plain	72	77	71	0.68	160	166	145	0.14
Anisoptera	Libellulidae	Brachythemis	Brachythemis impartita	25	34	16	21	20	26	lentic	5	0	900	black	black	pigment	plain	48	47	51	0.92	184	179	176	0.05
Anisoptera	Libellulidae	Crocothemis	Crocothemis erythraea	36	45	18	33	23	33	all	6	1	2010	red	red	pigment	plain	179	49	58	0.81	110	18	29	0.13
Anisoptera	Libellulidae	Diplacodes	Diplacodes lefebvrii	25	34	15	25	19	29	lentic	7	0	751	black	black	pigment	plain	39	40	44	0.93	187	186	184	0.06
Anisoptera	Libellulidae	Leucorrhinia	Leucorrhinia albifrons	33	39	22	27	23	28	lentic	5	1	500	balck	blue	pigment	spotted	57	58	63	0.7	178	182	192	0.24
Anisoptera	Libellulidae	Leucorrhinia	Leucorrhinia caudalis	33	37	23	25	29	32	lentic	4	1	500	balck	blue	pigment	spotted	67	67	75	0.6	175	177	189	0.3
Anisoptera	Libellulidae	Leucorrhinia	Leucorrhinia dubia	31	36	21	27	23	28	lentic	4	880	2120	balck	red	pigment	spotted	63	60	63	0.75	184	142	140	0.12
Anisoptera	Libellulidae	Leucorrhinia	Leucorrhinia pectoralis	32	39	23	27	30	33	lentic	4	130	1750	brown	black	pigment	spotted	69	57	54	0.74	195	155	85	0.1
Anisoptera	Libellulidae	Leucorrhinia	Leucorrhinia rubicunda	31	38	23	28	27	31	lentic	4	0	1170	balck	red	pigment	spotted	63	56	61	0.78	176	141	138	0.09
Anisoptera	Libellulidae	Libellula	Libellula depressa	39	48	22	31	32	38	all	5	1	2070	blue	blue	pruinescence	plain	177	190	220	0.84	83	73	76	0.08
Anisoptera	Libellulidae	Libellula	Libellula fulva	42	45	25	29	32	38	all	5	1	1620	blue	black	pruinescence	spotted	182	196	214	0.66	66	69	78	0.25
Anisoptera	Libellulidae	Libellula	Libellula quadrimaculata	40	48	27	32	32	40	lentic	5	1	2198	black	brown	pigment	spotted	72	47	34	0.65	150	96	51	0.21
Anisoptera	Libellulidae	Orthetrum	Orthetrum albistylum	45	50	30	37	33	38	lentic	6	1	1406	blue	black	pruinescence	spotted	138	145	155	0.51	97	100	107	0.36
Anisoptera	Libellulidae	Orthetrum	Orthetrum brunneum	41	49	25	32	33	37	all	5	1	2198	blue	blue	pruinescence	plain	154	179	202	0.65	100	120	140	0.2
Anisoptera	Libellulidae	Orthetrum	Orthetrum cancellatum	44	50	29	35	35	41	all	5	1	1364	blue	black	pruinescence	spotted	165	179	198	0.48	62	66	74	0.37
Anisoptera	Libellulidae	Orthetrum	Orthetrum chrysostigma	39	48	26	33	27	32	all	7	0	2528	blue	blue	pruinescence	plain	119	136	152	0.55	140	157	175	0.3
Anisoptera	Libellulidae	Orthetrum	Orthetrum coerulescens	36	45	23	38	28	33	lotic	5	1	1351	blue	blue	pruinescence	plain	165	182	207	0.66	67	76	92	0.14
Anisoptera	Libellulidae	Orthetrum	Orthetrum trinacria	51	67	38	44	34	38	lentic	5	2	437	black	blue	pruinescence	spotted	100	103	109	0.64	133	135	142	0.26
Anisoptera	Libellulidae	Selysiothemis	Selysiothemis nigra	30	38	21	26	24	27	lentic	4	1	300	black	black	pigment	plain	57	59	160	0.89	178	175	174	0.08
Anisoptera	Libellulidae	Sympetrum	Sympetrum danae	29	34	18	26	20	30	lentic	5	200	2200	black	yellow	pigment	spotted	56	56	65	0.82	166	151	146	0.07
Anisoptera	Libellulidae	Sympetrum	Sympetrum depressiusculum	29	34	20	24	24	28	lentic	4	5	1600	red	black	pigment	spotted	198	73	72	0.72	132	90	86	0.11
Anisoptera	Libellulidae	Sympetrum	Sympetrum flaveolum	32	37	19	27	23	32	lentic	4	22	3200	red	black	pigment	spotted	166	69	50	0.54	220	124	79	0.29
Anisoptera	Libellulidae	Sympetrum	Sympetrum fonscolombii	33	40	22	29	26	31	lentic	8	1	2500	red	black	pigment	spotted	192	69	66	0.83	127	96	94	0.08
Anisoptera	Libellulidae	Sympetrum	Sympetrum meridionale	35	40	22	28	25	30	lentic	7	1	1930	red	red	pigment	plain	176	72	53	0.78	184	129	106	0.1
Anisoptera	Libellulidae	Sympetrum	Sympetrum pedemontanum	28	35	18	24	21	28	lentic	5	5	1900	red	black	pigment	spotted	197	69	75	0.79	142	82	88	0.01
Anisoptera	Libellulidae	Sympetrum	Sympetrum sanguineum	34	39	20	26	23	31	lentic	5	1	1175	red	black	pigment	spotted	186	58	53	0.75	89	28	26	0.17
Anisoptera	Libellulidae	Sympetrum	Sympetrum striolatum	35	44	20	30	24	30	lentic	9	1	2200	red	black	pigment	spotted	165	58	31	0.59	107	41	29	0.32
Anisoptera	Libellulidae	Sympetrum	Sympetrum vulgatum	35	40	23	28	24	29	lentic	5	4	2018	red	black	pigment	spotted	178	77	58	0.56	95	44	32	0.32
Anisoptera	Libellulidae	Trithemis	Trithemis annulata	32	38	17	29	20	35	lentic	6	1	740	violet	black	pigment	spotted	144	74	103	0.41	108	59	77	0.33
Anisoptera	Libellulidae	Trithemis	Trithemis arteriosa	32	38	20	26	23	30	lentic	5	30	1435	red	black	pigment	spotted	172	47	51	0.7	78	34	26	0.24
Anisoptera	Libellulidae	Trithemis	Trithemis kirbyi	30	34	19	23	23	29	lotic	9	397	430	red	black	pigment	spotted	173	45	50	0.8	182	131	130	0.16

## Sheet: Foglio2
	GR_1		GR_1		GR_2		GR_2		GR_3		GR_3	GR_4		GR_5		GR_6		GR_7
Species	TotMin (mm)	ID citation	TotMax (mm)	ID citation	AbMin (mm)	ID citation	AbMax (mm)	ID citation	HwMin (mm)	ID citation	HwMax (mm)	Habitat	ID citation	FlightSeason (month)	ID citation	minAltitude(m)	ID citation	maxAltitude(m)	ID citation
Chalcolestes parvidens	44	1	50	1	34	1	39	1	22	1	26	lentic	2	7	2	1	3	785	3
Chalcolestes viridis	39	1	48	1	29	1	39	1	23	1	28	lentic	2	5	2	1	3	1554	3
Lestes barbarus	40	1	45	1	26	1	35	1	20	1	27	lentic	2	7	2	1	3	3000	3
Lestes dryas	35	1	40	1	26	1	33	1	20	1	25	lentic	2	6	2	2	3	2056	3
Lestes macrostigma	39	1	48	1	31	1	38	1	24	1	27	lentic	2	5	2	1	3	185	3
Lestes sponsa	35	1	39	1	25	1	33	1	17	1	24	lentic	2	5	2	4	3	2200	3
Lestes virens	30	1	39	1	25	1	32	1	19	1	23	lentic	2	6	2	3	3	1003	3
Sympecma fusca	34	1	39	1	25	1	30	1	18	1	23	lentic	2	10	2	1	3	1850	3
Sympecma paedisca	36	1	39	1	25	1	29	1	18	1	22	lentic	2	11	2	145	3	1000	3
Calopteryx haemorrhoidalis	45	1	48	1	30	1	43	1	23	1	37	lotic	2	5	2	1	3	1250	3
Calopteryx splendens	45	1	48	1	33	1	41	1	27	1	36	lotic	2	5	2	1	3	2038	3
Calopteryx virgo	45	1	49	1	31	1	42	1	24	1	36	lotic	2	5	2	3	3	1258	3
Calopteryx xanthostoma	45	1	48	1	35	1	37	1	28	1	31	lotic	2	4	2	7	3	458	3
Epallage fatime	40	1	50	1	28	1	37	1	30	1	34	lotic	2	4	2	0	4	2500	4
Platycnemis acutipennis	34	1	37	1	24	1	28	1	18	1	19	lotic	2	4	2	0	4	1150	4
Platycnemis latipes	33	1	37	1	25	1	30	1	18	1	22	lotic	2	3	2	0	4	900	4
Platycnemis pennipes	35	1	37	1	27	1	31	1	19	1	23	lotic	2	6	2	1	3	1600	3
Ceriagrion tenellum	25	1	35	1	22	1	30	1	15	1	21	lotic	2	5	2	1	3	1280	3
Coenagrion armatum	31	1	34	1	22	1	26	1	16	1	21	lentic	2	4	2	1	5	2013	5
Coenagrion caerulescens	30	1	33	1	18	1	27	1	14	1	21	lotic	2	5	2	1	3	1401	3
Coenagrion hastulatum	31	1	33	1	22	1	26	1	16	1	22	lentic	2	4	2	65	3	2209	3
Coenagrion johanssoni	27	1	30	1	20	1	24	1	15	1	19	lentic	2	3	2	3	estimated	916	estimated
Coenagrion lunulatum	30	1	33	1	22	1	26	1	16	1	22	lentic	2	4	2	1	5	2013	5
Coenagrion mercuriale	27	1	31	1	19	1	27	1	12	1	21	lotic	2	6	2	1	3	850	3
Coenagrion ornatum	30	1	31	1	20	1	30	1	17	1	24	lotic	2	3	2	65	3	850	3
Coenagrion puella	33	1	35	1	22	1	31	1	15	1	24	lentic	2	4	2	1	3	2330	3
Coenagrion pulchellum	34	1	38	1	23	1	32	1	16	1	23	lentic	2	4	2	1	3	1640	3
Coenagrion scitulum	30	1	33	1	20	1	27	1	14	1	20	lentic	2	4	2	4	3	1520	3
Enallagma cyathigerum	29	1	36	1	22	1	28	1	15	1	21	lentic	2	6	2	2	3	2285	3
Erythromma lindenii	30	1	36	1	24	1	28	1	19	1	21	lotic	2	5	2	1	3	1350	3
Erythromma najas	30	1	36	1	25	1	30	1	19	1	24	lentic	2	4	2	65	3	1866	3
Erythromma viridulum	26	1	32	1	22	1	25	1	16	1	20	lentic	2	4	2	1	3	1717	3
Ischnura elegans	30	1	34	1	22	1	29	1	14	1	21	lentic	2	6	2	1	3	1981	3
Ischnura genei	29	1	32	1	18	1	26	1	12	1	18	lentic	2	7	2	1	3	1621	3
Ischnura graellsii	26	1	31	1	20	1	25	1	13	1	19	all	2	9	2	1	2	1300	2
Ischnura pumilio	26	1	31	1	22	1	25	1	14	1	18	lentic	2	7	2	1	3	2273	3
Nehalennia speciosa	24	1	26	1	19	1	25	1	11	1	16	lentic	2	4	2	170	3	839	3
Pyrrhosoma nymphula	33	1	36	1	25	1	30	1	19	1	24	all	2	5	2	1	3	1800	3
Aeshna affinis	57	1	66	1	39	1	49	1	37	1	42	lentic	2	5	2	1	3	1076	3
Aeshna caerulea	54	1	64	1	42	1	48	1	37	1	41	lentic	2	5	2	1385	3	2209	3
Aeshna crenata	71	1	86	1	53	1	67	1	44	1	60	lentic	2	3	2	46	estimated	173	estimated
Aeshna cyanea	67	1	76	1	51	1	61	1	43	1	53	lentic	2	6	2	1	3	2600	3
Aeshna grandis	70	1	77	1	49	1	60	1	41	1	49	lentic	2	4	2	130	3	2200	3
Aeshna isoceles	62	1	66	1	47	1	54	1	39	1	45	lentic	2	5	2	1	3	1278	3
Aeshna juncea	65	1	80	1	50	1	59	1	40	1	48	lentic	2	5	2	65	3	2746	3
Aeshna mixta	56	1	64	1	43	1	54	1	37	1	42	lentic	2	6	2	1	3	1380	3
Aeshna serrata	75	1	81	1	50	1	62	1	4	1	53	lentic	2	3	2	0	4	2200	4
Aeshna subarctica	70	1	76	1	47	1	57	1	39	1	46	lentic	2	5	2	1330	3	1741	3
Aeshna viridis	65	1	75	1	43	1	54	1	38	1	45	lentic	2	3	2	0	estimated	551	estimated
Anax ephippiger	61	1	70	1	43	1	56	1	43	1	48	lentic	2	11	2	0	4	2500	4
Anax imperator	66	1	84	1	50	1	61	1	45	1	52	lentic	2	6	2	1	3	2095	3
Anax parthenope	62	1	75	1	46	1	53	1	44	1	51	lentic	2	7	2	1	3	1774	3
Boyeria irene	63	1	71	1	44	1	48	1	39	1	45	lotic	2	6	2	5	3	900	3
Brachytron pratense	54	1	63	1	37	1	46	1	34	1	37	lentic	2	6	2	1	3	369	3
Caliaeschna microstigma	50	1	60	1	39	1	47	1	35	1	41	lotic	2	5	2	0	4	1650	4
Gomphus graslinii	47	1	50	1	33	1	38	1	27	1	30	lotic	2	3	2	0	4	1010	4
Gomphus pulchellus	47	1	50	1	34	1	38	1	27	1	31	all	2	4	2	1	2	1500	2
Gomphus simillimus	45	1	50	1	33	1	36	1	29	1	33	lotic	2	4	2	0	4	1900	4
Gomphus vulgatissimus	45	1	50	1	33	1	37	1	28	1	33	lotic	2	5	2	3	3	1000	3
Lindenia tetraphylla	69	1	80	1	49	1	57	1	36	1	40	lentic	2	3	2	2	3	390	3
Onychogomphus forcipatus	46	1	50	1	31	1	37	1	25	1	30	lotic	2	5	2	1	3	1170	3
Onychogomphus uncatus	50	1	53	1	34	1	42	1	29	1	33	lotic	2	3	2	4	3	829	3
Ophiogomphus cecilia	50	1	60	1	37	1	42	1	30	1	36	lotic	2	5	2	12	3	465	3
Stylurus flavipes	50	1	55	1	37	1	42	1	30	1	35	lotic	2	5	2	12	2	260	2
Cordulegaster bidentata	69	1	78	1	52	1	60	1	41	1	46	lotic	2	5	2	65	3	1794	3
Cordulegaster boltonii	74	1	80	1	52	1	64	1	40	1	47	lotic	2	5	2	20	3	1400	3
Oxygastra curtisii	47	1	54	1	33	1	39	1	33	1	36	lotic	2	4	2	1	3	1055	3
Macromia splendens	70	1	75	1	48	1	55	1	42	1	49	lotic	2	4	2	0	4	1000	4
Cordulia aenea	47	1	55	1	30	1	39	1	29	1	35	lentic	2	5	2	6	3	1791	3
Epitheca bimaculata	55	1	65	1	37	1	43	1	36	1	44	lentic	2	2	2	1	2	1000	2
Somatochlora alpestris	45	1	50	1	31	1	36	1	30	1	34	lentic	2	4	2	916	3	2475	3
Somatochlora arctica	45	1	51	1	30	1	37	1	28	1	35	lentic	2	5	2	836	3	2190	3
Somatochlora flavomaculata	45	1	54	1	34	1	43	1	32	1	39	lentic	2	6	2	1	3	850	3
Somatochlora meridionalis	50	1	55	1	35	1	44	1	34	1	38	lotic	2	4	2	3	3	788	3
Somatochlora metallica	50	1	55	1	37	1	44	1	34	1	38	lentic	2	5	2	5	3	2250	3
Brachythemis impartita	25	1	34	1	16	1	21	1	20	1	26	lentic	2	5	2	0	estimated	900	estimated
Crocothemis erythraea	36	1	45	1	18	1	33	1	23	1	33	all	2	6	2	1	3	2010	3
Diplacodes lefebvrii	25	1	34	1	15	1	25	1	19	1	29	lentic	2	7	2	0	estimated	751	estimated
Leucorrhinia albifrons	33	1	39	1	22	1	27	1	23	1	28	lentic	2	5	2	1	2	500	2
Leucorrhinia caudalis	33	1	37	1	23	1	25	1	29	1	32	lentic	2	4	2	1	2	500	2
Leucorrhinia dubia	31	1	36	1	21	1	27	1	23	1	28	lentic	2	4	2	880	3	2120	3
Leucorrhinia pectoralis	32	1	39	1	23	1	27	1	30	1	33	lentic	2	4	2	130	3	1750	3
Leucorrhinia rubicunda	31	1	38	1	23	1	28	1	27	1	31	lentic	2	4	2	0	estimated	1170	estimated
Libellula depressa	39	1	48	1	22	1	31	1	32	1	38	all	2	5	2	1	3	2070	3
Libellula fulva	42	1	45	1	25	1	29	1	32	1	38	all	2	5	2	1	3	1620	3
Libellula quadrimaculata	40	1	48	1	27	1	32	1	32	1	40	lentic	2	5	2	1	3	2198	3
Orthetrum albistylum	45	1	50	1	30	1	37	1	33	1	38	lentic	2	6	2	1	3	1406	3
Orthetrum brunneum	41	1	49	1	25	1	32	1	33	1	37	all	2	5	2	1	3	2198	3
Orthetrum cancellatum	44	1	50	1	29	1	35	1	35	1	41	all	2	5	2	1	3	1364	3
Orthetrum chrysostigma	39	1	48	1	26	1	33	1	27	1	32	all	2	7	2	0	estimated	2528	estimated
Orthetrum coerulescens	36	1	45	1	23	1	38	1	28	1	33	lotic	2	5	2	1	3	1351	3
Orthetrum trinacria	51	1	67	1	38	1	44	1	34	1	38	lentic	2	5	2	2	3	437	3
Selysiothemis nigra	30	1	38	1	21	1	26	1	24	1	27	lentic	2	4	2	1	3	300	3
Sympetrum danae	29	1	34	1	18	1	26	1	20	1	30	lentic	2	5	2	200	3	2200	3
Sympetrum depressiusculum	29	1	34	1	20	1	24	1	24	1	28	lentic	2	4	2	5	3	1600	3
Sympetrum flaveolum	32	1	37	1	19	1	27	1	23	1	32	lentic	2	4	2	22	3	3200	3
Sympetrum fonscolombii	33	1	40	1	22	1	29	1	26	1	31	lentic	2	8	2	1	3	2500	3
Sympetrum meridionale	35	1	40	1	22	1	28	1	25	1	30	lentic	2	7	2	1	3	1930	3
Sympetrum pedemontanum	28	1	35	1	18	1	24	1	21	1	28	lentic	2	5	2	5	3	1900	3
Sympetrum sanguineum	34	1	39	1	20	1	26	1	23	1	31	lentic	2	5	2	1	3	1175	3
Sympetrum striolatum	35	1	44	1	20	1	30	1	24	1	30	lentic	2	9	2	1	3	2200	3
Sympetrum vulgatum	35	1	40	1	23	1	28	1	24	1	29	lentic	2	5	2	4	3	2018	3
Trithemis annulata	32	1	38	1	17	1	29	1	20	1	35	lentic	2	6	2	1	3	740	3
Trithemis arteriosa	32	1	38	1	20	1	26	1	23	1	30	lentic	2	5	2	30	estimated	1435	estimated
Trithemis kirbyi	30	1	34	1	19	1	23	1	23	1	29	lotic	2	9	2	397	3	430	3

## Sheet: Foglio3
ID citation	Citation
1	Dijkstra, K. D., & Schröter, A. (2020). Field guide to the dragonflies of Britain and Europe. Bloomsbury Publishing.
2	Kalkman, V. J., Boudot, J. P., Bernard, R., De Knijf, G., Suhling, F., & Termaat, T. (2018). Diversity and conservation of European dragonflies and damselflies (Odonata). Hydrobiologia, 811(1), 269-282.
3	http://www.iucn.it/scheda.php?id=658022110
4	www.iucnredlist.org
5	Durand, Eric, and Julie Rigaux. "Further additions to the knowledge of the odonate fauna of Armenia, with first record of Pantala flavescens (Odonata: Libellulidae)." Notulae odonatologicae 8.6 (2015): 184-190.
