# Supplementary material for: Climate change will redefine taxonomic, functional, and phylogenetic diversity of Odonata in space and time
Source: NPJ Biodivers. 2022 Nov 17;1:1. doi: 10.1038/s44185-022-00001-3 (PMC11290607; doi:10.1038/s44185-022-00001-3)
Supplement: Supplementary file 10 — Supplementary material 10 [file 44185_2022_1_MOESM10_ESM.nex]

#NEXUS
begin trees;
	tree tree_1 = [&R] (((Trithemis_kirbyi:0.185833,((Coenagrion_ornatum:0.064141,(Coenagrion_mercuriale:0.040899,(Platycnemis_pennipes:0.035312,(Coenagrion_caerulescens:0.019482,Erythromma_lindenii:0.019482):0.01583):0.005587):0.023241):0.052789,((Boyeria_irene:0.059249,(Macromia_splendens:0.040003,Somatochlora_meridionalis:0.040003):0.019246):0.030709,((Caliaeschna_microstigma:0.041346,(Calopteryx_splendens:0.035199,Gomphus_simillimus:0.035199):0.006147):0.036643,((Onychogomphus_uncatus:0.031759,(Gomphus_graslinii:0.030051,Oxygastra_curtisii:0.030051):0.001708):0.036617,((Calopteryx_virgo:0.042864,(Onychogomphus_forcipatus:0.032511,(Calopteryx_haemorrhoidalis:0.018927,Gomphus_vulgatissimus:0.018927):0.013584):0.010353):0.016539,(Calopteryx_xanthostoma:0.044882,(Ophiogomphus_cecilia:0.013523,Stylurus_flavipes:0.013523):0.031359):0.014521):0.008973):0.009613):0.01197):0.026972):0.068904):0.059083,(((Ischnura_graellsii:0.104087,Gomphus_pulchellus:0.104087):0.066544,(((Lestes_barbarus:0.067856,((Ischnura_genei:0.027995,Ischnura_pumilio:0.027995):0.022396,(Lestes_dryas:0.028139,Ischnura_elegans:0.028139):0.022253):0.017465):0.045,(((Lestes_sponsa:0.035896,(Coenagrion_puella:0.031455,Enallagma_cyathigerum:0.031455):0.004441):0.033223,(((Erythromma_najas:0.022072,Erythromma_viridulum:0.022072):0.009708,(Coenagrion_pulchellum:0.023831,Coenagrion_scitulum:0.023831):0.007949):0.008758,(Coenagrion_armatum:0.034895,(Coenagrion_hastulatum:0.016575,Coenagrion_lunulatum:0.016575):0.01832):0.005644):0.028581):0.025493,((Somatochlora_metallica:0.037321,Libellula_quadrimaculata:0.037321):0.040745,(Sympetrum_danae:0.060195,((Chalcolestes_viridis:0.022512,Cordulia_aenea:0.022512):0.031505,(Leucorrhinia_pectoralis:0.034767,Leucorrhinia_rubicunda:0.034767):0.01925):0.006178):0.01787):0.016547):0.018243):0.026891,(((Lestes_macrostigma:0.052688,(Chalcolestes_parvidens:0.040345,Lestes_virens:0.040345):0.012343):0.033303,((Brachytron_pratense:0.035487,Somatochlora_flavomaculata:0.035487):0.022904,(Aeshna_affinis:0.040581,Aeshna_mixta:0.040581):0.01781):0.0276):0.033576,((Brachythemis_impartita:0.033055,Diplacodes_lefebvrii:0.033055):0.054047,((Selysiothemis_nigra:0.038189,(Leucorrhinia_albifrons:0.02647,Leucorrhinia_caudalis:0.02647):0.01172):0.037793,(Coenagrion_johanssoni:0.041783,Nehalennia_speciosa:0.041783):0.034199):0.011119):0.032465):0.02018):0.030885):0.050062,((((Ceriagrion_tenellum:0.045108,Orthetrum_coerulescens:0.045108):0.024441,(Platycnemis_acutipennis:0.048768,Platycnemis_latipes:0.048768):0.020781):0.06977,((Pyrrhosoma_nymphula:0.054449,Orthetrum_cancellatum:0.054449):0.032023,(Crocothemis_erythraea:0.069296,(Orthetrum_brunneum:0.040701,(Libellula_depressa:0.031358,Libellula_fulva:0.031358):0.009343):0.028595):0.017175):0.052848):0.051882,((Epallage_fatime:0.086876,Orthetrum_chrysostigma:0.086876):0.081534,(((Orthetrum_albistylum:0.055493,Trithemis_annulata:0.055493):0.041861,((Sympetrum_depressiusculum:0.02809,Sympetrum_pedemontanum:0.02809):0.029221,(Sympetrum_vulgatum:0.043725,(Sympetrum_sanguineum:0.018069,Trithemis_arteriosa:0.018069):0.025656):0.013586):0.040043):0.021406,(Sympetrum_flaveolum:0.105519,(Sympetrum_striolatum:0.068531,(Sympetrum_fonscolombii:0.040871,Sympetrum_meridionale:0.040871):0.02766):0.036988):0.013241):0.04965):0.022792):0.029492):0.024223):0.046535,((Anax_ephippiger:0.123888,(Sympecma_fusca:0.066326,Sympecma_paedisca:0.066326):0.057562):0.125293,(((Leucorrhinia_dubia:0.047997,(Somatochlora_alpestris:0.025091,Somatochlora_arctica:0.025091):0.022907):0.063719,(Aeshna_caerulea:0.049058,Aeshna_subarctica:0.049058):0.062658):0.07691,(((Cordulegaster_bidentata:0.033641,Cordulegaster_boltonii:0.033641):0.087292,((Anax_imperator:0.034118,Anax_parthenope:0.034118):0.06621,((Aeshna_cyanea:0.03408,Aeshna_juncea:0.03408):0.039283,(Aeshna_grandis:0.063027,Aeshna_serrata:0.063027):0.010336):0.026965):0.020605):0.035593,((Aeshna_crenata:0.07355,(Aeshna_viridis:0.044048,Lindenia_tetraphylla:0.044048):0.029503):0.072341,(Epitheca_bimaculata:0.079153,(Aeshna_isoceles:0.074719,Orthetrum_trinacria:0.074719):0.004433):0.066738):0.010635):0.032101):0.060554):0.042271);
end;
