# Supplementary material for: Climate change will redefine taxonomic, functional, and phylogenetic diversity of Odonata in space and time
Source: NPJ Biodivers. 2022 Nov 17;1:1. doi: 10.1038/s44185-022-00001-3 (PMC11290607; doi:10.1038/s44185-022-00001-3)
Supplement: Supplementary file 11 — Supplementary material 11 [file 44185_2022_1_MOESM11_ESM.nex]

#NEXUS
begin trees;
	tree TREE1 = [&R] ((((((((((Aeshna_affinis:0.031016,Aeshna_mixta:0.031016):0.01654,(Aeshna_caerulea:0.040968,((((Aeshna_crenata:0.012826,(Aeshna_grandis:0.005613,Aeshna_viridis:0.005613):0.007214):0.001287,Aeshna_serrata:0.014113):0.015886,Aeshna_cyanea:0.029999):0.006151,(Aeshna_juncea:0.013354,Aeshna_subarctica:0.013354):0.022796):0.004819):0.006588):0.013328,Aeshna_isoceles:0.060884):0.007151,(Anax_ephippiger:0.030379,(Anax_imperator:0.005855,Anax_parthenope:0.005855):0.024525):0.037656):0.011985,Brachytron_pratense:0.080021):0.008461,(Boyeria_irene:0.068113,Caliaeschna_microstigma:0.068113):0.020369):0.152865,(Cordulegaster_bidentata:0.038059,Cordulegaster_boltonii:0.038059):0.203288):0.075287,((((((Gomphus_graslinii:0.004194,Gomphus_simillimus:0.004194):0.016495,Gomphus_vulgatissimus:0.020689):0.055162,Gomphus_pulchellus:0.075851):0.053813,Stylurus_flavipes:0.129664):0.072928,((Onychogomphus_forcipatus:0.108458,Onychogomphus_uncatus:0.108458):0.031575,Ophiogomphus_cecilia:0.140033):0.062559):0.063136,Lindenia_tetraphylla:0.265728):0.050906):0.014369,((((((((Brachythemis_impartita:0.151239,(Trithemis_annulata:0.049077,Trithemis_arteriosa:0.049077):0.102163):0.014168,Trithemis_kirbyi:0.165408):0.027335,Selysiothemis_nigra:0.192743):0.005802,(((Leucorrhinia_albifrons:0.092538,((Leucorrhinia_caudalis:0.021641,Leucorrhinia_pectoralis:0.021641):0.003423,(Leucorrhinia_dubia:0.007687,Leucorrhinia_rubicunda:0.007687):0.017377):0.067474):0.041088,((((Sympetrum_danae:0.042484,Sympetrum_depressiusculum:0.042484):0.031869,Sympetrum_flaveolum:0.074353):0.010267,((Sympetrum_meridionale:0.043968,Sympetrum_sanguineum:0.043968):0.020095,(Sympetrum_striolatum:0.044133,Sympetrum_vulgatum:0.044133):0.019931):0.020557):0.006237,Sympetrum_pedemontanum:0.090857):0.042769):0.011959,Sympetrum_fonscolombii:0.145585):0.052961):0.009701,(((Libellula_depressa:0.092404,Libellula_fulva:0.092404):0.023736,Libellula_quadrimaculata:0.116141):0.024956,((((Orthetrum_albistylum:0.033901,Orthetrum_cancellatum:0.033901):0.015718,Orthetrum_brunneum:0.049619):0.022295,(Orthetrum_chrysostigma:0.056615,Orthetrum_coerulescens:0.056615):0.0153):0.046382,Orthetrum_trinacria:0.118296):0.0228):0.06715):0.001486,(Crocothemis_erythraea:0.132548,Diplacodes_lefebvrii:0.132548):0.077184):0.033734,((Cordulia_aenea:0.077059,Epitheca_bimaculata:0.077059):0.016097,((Somatochlora_alpestris:0.023425,Somatochlora_arctica:0.023425):0.022472,(Somatochlora_flavomaculata:0.036229,(Somatochlora_meridionalis:0.001247,Somatochlora_metallica:0.001247):0.034982):0.009668):0.047259):0.15031):0.024074,(Macromia_splendens:0.207886,Oxygastra_curtisii:0.207886):0.059653):0.063463):0.078646,((((Calopteryx_haemorrhoidalis:0.080357,((Calopteryx_splendens:0.00111,Calopteryx_xanthostoma:0.00111):0.049993,Calopteryx_virgo:0.051103):0.029255):0.25235,Epallage_fatime:0.332707):0.023874,((((Ceriagrion_tenellum:0.13546,Nehalennia_speciosa:0.13546):0.00599,Pyrrhosoma_nymphula:0.14145):0.095926,(((((Coenagrion_armatum:0.04655,(Coenagrion_hastulatum:0.037669,Coenagrion_lunulatum:0.037669):0.008881):0.028071,Coenagrion_johanssoni:0.074621):0.013398,(Coenagrion_mercuriale:0.05676,(Coenagrion_ornatum:0.001404,(Coenagrion_puella:1.81E-4,Coenagrion_pulchellum:1.81E-4):0.001224):0.055355):0.031259):0.015679,(Coenagrion_caerulescens:0.048279,Coenagrion_scitulum:0.048279):0.055419):0.092413,((Enallagma_cyathigerum:0.096302,((Ischnura_elegans:0.001061,(Ischnura_genei:7.94E-4,Ischnura_graellsii:7.94E-4):2.67E-4):0.05945,Ischnura_pumilio:0.060511):0.035791):0.073323,((Erythromma_lindenii:0.086468,Erythromma_viridulum:0.086468):0.01912,Erythromma_najas:0.105588):0.064038):0.026486):0.041264):0.029259,(Platycnemis_acutipennis:0.066197,(Platycnemis_latipes:0.008195,Platycnemis_pennipes:0.008195):0.058002):0.200438):0.089946):0.028298,(((Chalcolestes_parvidens:0.033136,Chalcolestes_viridis:0.033136):0.087423,(Sympecma_fusca:0.035467,Sympecma_paedisca:0.035467):0.085093):0.029501,((Lestes_barbarus:0.077587,Lestes_virens:0.077587):0.011238,((Lestes_dryas:0.029913,Lestes_sponsa:0.029913):0.042503,Lestes_macrostigma:0.072416):0.016409):0.061236):0.234818):0.02477);
end;
